# Supplementary material for: The Prevalence of Anemia and Diagnostic Usefulness of Ferritin and Hepcidin in Antiphospholipid Syndrome and Systemic Lupus Erythematosus Patients
Source: Diseases. 2026 Mar 11;14(3):101. doi: 10.3390/diseases14030101 (PMC13025763; doi:10.3390/diseases14030101)
Supplement: Supplementary file 1 [file diseases-14-00101-s001.zip]

Archive with 1 entries (1 files):
- diseases-4170088-supplementary.pdf
